# Supplementary material for: Sulfasalazine mitigates cisplatin-induced nephrotoxicity via NF-κB downregulation and upstream modulation of p-AMPK, SIRT1, miRNA-132-3p, and miRNA-375
Source: Naunyn Schmiedebergs Arch Pharmacol. 2026 Feb 18;399(8):11483–95. doi: 10.1007/s00210-026-05009-1 (PMC13269536; doi:10.1007/s00210-026-05009-1)
Supplement: Supplementary file 1 — (XLSX 12.9 KB) [file 210_2026_5009_MOESM1_ESM.xlsx]

## Sheet: Rats Weights
Groups	Negative Control						Groups	Sulfasalazine
Rat #	Rat Weight at Zero Time	Rat Weight after 7 days (Week 1)	Rat Weight after 14 day ( Week 2)	Rat Weight at Sacrifice	Total Kidney Weight	Freezed Kidney Weight	Rat #	Rat Weight at Zero Time	Rat Weight after 7 days (Week 1)	Rat Weight after 14 day ( Week 2)	Rat Weight at Sacrifice	Total Kidney Weight	Freezed Kidney Weight
1	205	208		210	1.6	1.2	25	145	186		214	1.9	1.3
2	211	223		224	1.7	1.27	26	177	221		219	1.6	1.1
3	208	229		228	1.2	0.9	27	158	173		183	1.5	1.1
4	158	156		156	1.2	0.9	28	158	153		158	1.4	1.1
5	203	218		247	1.7	1.27	29	200	208		188	1.5	1.1
6	177	189		199	1.8	1.2	30	180	186		182	2	1.5
7	217	240	253	259	2	1.5	31	155	153	158	155	1.4	1.1
8	207	209	212	212	1.6	1.2	32	145	186	214	214	1.9	1.3
9	211	219	222	224	1.7	1.27	33	177	221	219	219	1.6	1.1
10	208	219	221	221	1.2	0.9	34	158	173	183	184	1.5	1.1
11	155	154	154	155	1.2	0.9	35	180	208	210	211	1.4	1.1
12	201	208	216	220	1.6	1.2	36	191	174	died	died
Mean	196.75	206	213	212.917	1.54167	1.1425	Mean	168.667	186.833	196.8	193.364	1.60909	1.17273
SD	21.1794	26.9106	32.3605	31.1462	0.274552	0.196567	SD	17.9004	23.4902	25.7818	23.5638	0.221154	0.13484
Groups	Cisplatin ( +ve control )						Groups	Sulfasalazine + Cisplatin
Rat #	Rat Weight at Zero Time	Rat Weight after 7 days (Week 1)	Rat Weight after 14 day ( Week 2)	Rat Weight at Sacrifice	Total Kidney Weight	Freezed Kidney Weight	Rat #	Rat Weight at Zero Time	Rat Weight after 7 days (Week 1)	Rat Weight after 14 day ( Week 2)	Rat Weight at Sacrifice	Total Kidney Weight	Freezed Kidney Weight
13	224	216		215	2	1.5	37	215	217		206	1.2	0.8
14	200	176		178	2	1.2	38	200	201		187	1.9	1.4
15	230	224		220	2	1.4	39	210	214		235	1.5	1.1
16	215	105		105	2	1.6	40	163	163		147	1.4	1.1
17	190	160		155	2	1.4	41	190	174		170	1.4	1.1
18	170	162		160	2	1.5	42	170	159		128	1.4	1.1
19	200	192	188	181	2	1.5	43	163	156	125	120	1.5	1.1
20	203	196	183	175	2	1.5	44	200	211	185	184	2	1.5
21	240	236	230	226	2	1.5	45	202	185	168	169	2	1.5
22	214	207	202	202	2	1.5	46	204	223	233	225	2	1.5
23	200	188	180	169	2	1.5	47	208	184	197	172	1.9	1.4
24	140	136	died	died			48	220	200	178	161	2	1.5
							49	208	170	130	died
Mean	202.167	183.167	196.6	180.545	2	1.46364	Mean	196.385	189	173.714	161.846	1.68333	1.25833
SD	27.0516	37.8294	20.489	34.961	0	0.102691	SD	19.2377	23.4627	37.6816	35.1214	0.306989	0.235327
