# Supplementary material for: Sulfasalazine mitigates cisplatin-induced nephrotoxicity via NF-κB downregulation and upstream modulation of p-AMPK, SIRT1, miRNA-132-3p, and miRNA-375
Source: Naunyn Schmiedebergs Arch Pharmacol. 2026 Feb 18;399(8):11483–95. doi: 10.1007/s00210-026-05009-1 (PMC13269536; doi:10.1007/s00210-026-05009-1)
Supplement: Supplementary file 2 — (XLSX 9.28 KB) [file 210_2026_5009_MOESM2_ESM.xlsx]

## Sheet: Rats Weights
Groups	Negative Control					Groups	Sulfasalazine
number of rats died	zero					number of rats died	1 rat
Groups	Cisplatin ( +ve control )					Groups	Sulfasalazine + Cisplatin
number of rats died	1 rat					number of rats died	1 rat
